# Supplementary material for: Comparison of Biochemical and Physiological Properties of Two Brassica Microgreens Cultivated in Two Growth Systems
Source: Plants (Basel). 2026 Feb 2;15(3):465. doi: 10.3390/plants15030465 (PMC12899370; doi:10.3390/plants15030465)
Supplement: Supplementary file 1 [file plants-15-00465-s001.zip]

Archive with 1 entries (1 files):
- RAWDATA_Cirielloetal_Plants_MDPI.xlsx
