# Supplementary material for: Comparison of Biochemical and Physiological Properties of Two Brassica Microgreens Cultivated in Two Growth Systems
Source: Plants (Basel). 2026 Feb 2;15(3):465. doi: 10.3390/plants15030465 (PMC12899370; doi:10.3390/plants15030465)
Supplement: Supplementary file 1 [file plants-15-00465-s001.zip › RAWDATA_Cirielloetal_Plants_MDPI.xlsx]

## Sheet: RawData
Microgreen species (MS)	Growing system (GS)	RIP	Fresh Yield	Dry Yield	Dry Matter	Hypocotyl height	L	a*	b*	Chroma	Chlorophylls a	Chlorophylls b	Total Chlorophyll	Carotenoids	Polyphenols	Anthocyanins	NO3-	Cl-	Malate	SO42-	Oxalate	PO43-	Citrate	Na+	K+	Mg2+	Ca2+
			g/m2	g/m2	%	cm					µg g⁻¹ DW	µg g⁻¹ DW	µg g⁻¹ DW	µg g⁻¹ DW	mg GAE g⁻¹ DW	mg C3G eq g⁻¹ DW	mg kg-1 FW	g kg-1 DW	g kg-1 DW	g kg-1 DW	g kg-1 DW	g kg-1 DW	g kg-1 DW	g kg-1 DW	g kg-1 DW	g kg-1 DW	g kg-1 DW
Mibuna	With Substrate	1	3185.71	203.89	6.4	8.13	38.59	-13.42	31.88	34.59	1.54	0.92	2.47	0.49	29.68	0.02	739.59	2.27	34.06	20.36	2.5	17.69	12.14	0.91	13.79	2.78	14.32
Mibuna	With Substrate	2	3458.84	229.39	6.63	8	41.39	-16.56	31.15	35.28	1.33	0.64	1.98	0.35	28.81	0.01	699.44	2.33	39.29	18.36	2.21	15.84	13.01	1.04	13.79	2.52	15.13
Mibuna	With Substrate	3	3240.48	214.42	6.62	8.03	41.04	-16.91	31.25	35.53	1.28	0.42	1.7	0.3	29.38	0.01	590.56	2.41	35.14	22.55	1.91	17.97	13.48	1.14	14.45	3.06	14.88
Mibuna	With Substrate	4	3243.2	231.13	7.13	7.95	42.53	-16.13	30.45	34.46	1.06	0.51	1.57	0.31	30.45	0.02	413.04	2.45	35.06	15.84	1.8	14.35	14.22	1.08	14.08	2.69	13.4
Mibuna	Without Substrate	1	1676.53	129.9	7.75	5.81	40.07	-16.45	30.05	34.26	1.03	0.34	1.37	0.26	29.23	0.01	478.73	2.42	10.52	10.82	2.39	11.42	7.81	1.13	9.29	2.61	4.81
Mibuna	Without Substrate	2	1898.98	136.97	7.21	5.83	38.79	-15.43	27.17	31.25	1.69	1.05	2.74	0.55	28.84	0.01	365.19	2.48	10.77	12.66	2.51	14.81	7.59	1	9.44	2.97	5.21
Mibuna	Without Substrate	3	1665.65	119.67	7.18	5.86	41.6	-15.45	28.38	32.31	1.64	1.18	2.82	0.59	30.54	0.01	459.82	2.5	7.6	10.07	2.22	11.3	5.9	1.19	8.72	2.4	4.15
Mibuna	Without Substrate	4	2690.82	189.94	7.06	5.75	38.9	-15.51	28.19	32.17	1.89	0.4	2.29	0.4	24.82	0.01	297.98	2.61	9.47	10.61	2.2	11.31	6.89	1.31	9.46	2.57	4.59
Pak choi	With Substrate	1	3054.08	177.29	5.81	6.75	30.41	-1.04	8.69	8.75	1.66	0.88	2.53	0.45	28.43	1.3	307.55	2.99	21.44	24.69	2.28	22.93	10.97	1.36	19.13	3.07	13.42
Pak choi	With Substrate	2	4185.71	252.52	6.03	7.13	27.35	0.87	10.33	10.36	1.46	0.59	2.05	0.4	29.74	1.31	476.22	3.23	26.56	24.37	1.95	23.11	10.64	1.53	20.29	3.11	14.18
Pak choi	With Substrate	3	3510.2	201.76	5.75	7.16	29.92	-1.52	11.96	12.06	1.93	1.14	3.06	0.52	28.22	1.35	494.93	3.17	24.07	23.43	2.03	21.91	11.06	1.39	18.85	2.97	13.99
Pak choi	With Substrate	4	3114.29	171.84	5.52	6.78	28.06	-1.69	13.58	13.68	1.72	0.81	2.52	0.47	30.2	1.27	435.55	2.87	17.05	23.74	2.19	22.13	9.64	1.28	18.39	2.85	12.22
Pak choi	Without Substrate	1	2069.39	126.15	6.1	4.59	27.81	0.14	10.13	10.13	2	1.42	3.42	0.57	29.08	1.29	447.24	2.75	4.67	15.47	1.87	20.4	4.77	1.29	12.85	3.57	5.06
Pak choi	Without Substrate	2	2578.57	143.97	5.58	4.89	28.32	-2.95	13.61	13.93	1.74	0.8	2.53	0.44	32.36	1.41	415.4	2.99	6.87	17.86	2.09	24.52	4.33	1.38	14.83	4.02	5.6
Pak choi	Without Substrate	3	2206.8	142.01	6.44	4.69	24.8	1.19	10.01	10.08	1.85	0.82	2.67	0.47	26.27	1.3	597.19	3	4.3	13.78	2	18.26	4.9	1.08	11.96	3.29	4.66
Pak choi	Without Substrate	4	2683.33	151.74	5.66	5.04	26.09	1.83	10.13	10.29	1.6	0.59	2.19	0.42	27.24	1.45	592.1	3.16	7.52	15.91	1.86	21.63	4.88	1.39	13.91	3.77	5.5
